# Supplementary material for: Transcriptomic Analysis of the Impact of the tet(X4) Gene on the Growth Characteristics and Antibiotic Resistance Phenotypes of Escherichia coli Isolated from Musk Deer
Source: Animals (Basel). 2025 Dec 11;15(24):3564. doi: 10.3390/ani15243564 (PMC12729709; doi:10.3390/ani15243564)
Supplement: Supplementary file 1 [file animals-15-03564-s001.zip]

Archive with 3 entries (2 files):
- Supplementary Table 1-2/
- Supplementary Table 1-2/Table S1 Bacterial strains and plasmids used in this study.xlsx
- Supplementary Table 1-2/Table S2 Primers used in this study.xlsx
