# Supplementary material for: Transcriptomic Analysis of the Impact of the tet(X4) Gene on the Growth Characteristics and Antibiotic Resistance Phenotypes of Escherichia coli Isolated from Musk Deer
Source: Animals (Basel). 2025 Dec 11;15(24):3564. doi: 10.3390/ani15243564 (PMC12729709; doi:10.3390/ani15243564)
Supplement: Supplementary file 1 [file animals-15-03564-s001.zip › Supplementary Table 1-2/Table S1 Bacterial strains and plasmids used in this study.xlsx]

## Sheet: Sheet1
Strains and Plasmids	Description	Source or reference
SCHYC01	Escherichia coli isolated from a forest musk deer farm in Sichuan Province, China	Laboratory collection
ΔtetX	C1 with a deletion in tet(X4) gene	This study
ΔtetX::tetX	Strain ΔtetX with complement plasmid contains tet(X4) gene	This study
ΔtetX—pBAD18	Strain ΔtetX with plasmid pBAD18	This study
E. coil DH5α	Competent cells for plasmid cloning	Laboratory collection
E. coil SM10-λpir	The host strain of pRE112	Laboratory collection
E. coil WM3064	DAP nutrient-deficient strains for conjugation transfer of pRE112 plasmids and screened by media without DAP addition	Laboratory collection
E. coil ATCC25922	Standard strain of E. coli	Laboratory collection
pRE112	Modified Suicide plasmid，CmR, PBR	Laboratory collection
pRE112-ΔtetX	Recombinant suicide plasmids containing up-down-tetX fusion fragment	This study
pBAD18	Inducible expression plasmid, CmR	Laboratory collection
pBAD18-tetX	Complement plasmid contains tetX gene	This study
