# Supplementary material for: Transcriptomic Analysis of the Impact of the tet(X4) Gene on the Growth Characteristics and Antibiotic Resistance Phenotypes of Escherichia coli Isolated from Musk Deer
Source: Animals (Basel). 2025 Dec 11;15(24):3564. doi: 10.3390/ani15243564 (PMC12729709; doi:10.3390/ani15243564)
Supplement: Supplementary file 1 [file animals-15-03564-s001.zip › Supplementary Table 1-2/Table S2 Primers used in this study.xlsx]

## Sheet: Sheet1
Primer	Sequence (5’ - 3’)	Size (bp)
Gene deletion and PCR identification
UP	F:GCGGGCATTGTGAAAGATACCAG	920
	R:GTCCAATCTTCAAAGTGCAATTCGTG
DOWN	F:AGACGGCTCCGCCAGTAACTG	926
	R:CTGAGCCGTGGGATTGCTCGAC
tet(X4)	F:ACTTAGTGATAAGAACGTTGC	1034
	R:ACATTTGCTGTTCATAATTTTCAATAG
Transcriptome qPCR validation
16S rRNA	F:TGCCTGATGGAGGGGGATAA	187
	R:TTCCAGTGTGGCTGGTCATC
araA	F: GATCTGGTGCAGGTGGTGAA	104
	R: CCGTGGATTTGTGTTGCAGG
cspD	F: GGGTTTGGTTTCATCTGCCC	151
	R:TAACACTGGCGTGATTGCCT
cydB	F:TGGCGTATGGGTGATGTACG	146
	R:CCCACAGAATTGGCGTGTTG
erpA	F:TCGCTGACGAAGATAACCCG	132
	R: CGCCCTGTTTTTCGATGGTC
fepG	F:CACATTGCCCGACGCATTAG	161
	R:TAAATACCGCCGAGGCTGAC
grxA	F:ACTGTGTGCGTGCAAAAGAT	174
	R: CGCCGATATGTTGCTGATCG
hybD	F:TGCGGGATGAAGAAGTTCCG	121
	R:ACCAGGGTCAGCTTTTTCGG
matB	F:GAGGGTGACTCAACGGCTAC	151
	R:CGATCATCACGGTATCGCCA
pdhR	F:CAGCAAAATCCGCCAACCAA	171
	R: GCTTCGAGACGTTGAATCGC
pflA	F: GTAGACGGCCCAGGTATTCG	169
	R:CGCCGGAAGCGTTCATAAAG
phoE	F:CCGGGTCTTCACTTAGCGTT	126
	R: TCGATATTCTGGAAGCCCGC
